# Supplementary material for: Estimating hypoxia-induced brain dysfunction and cognitive decline through exhaled breath monitoring
Source: Respir Res. 2025 Jun 13;26:215. doi: 10.1186/s12931-025-03296-5 (PMC12164151; doi:10.1186/s12931-025-03296-5)
Supplement: Supplementary file 2 — Supplementary Material 2 [file 12931_2025_3296_MOESM2_ESM.xlsx]

## Sheet: Supplemental_Data_4
Feature	Limit of Detection (3σ, LOD)	1425_H_Background	1425_H_B1	1425_H_B2	1425_H_B3	1425_H_B4	1425_H_B5	1425_N_Background	1425_N_B1	1425_N_B2	1425_N_B3	1425_N_B4	1425_N_B5	2327_H_Background	2327_H_B1	2327_H_B2	2327_H_B3	2327_H_B4	2327_H_B5	2327_N_Background	2327_N_B1	2327_N_B2	2327_N_B3	2327_N_B4	2327_N_B5	3554_H_Background	3554_H_B1	3554_H_B3	3554_H_B4	3554_H_B5	3554_N_Background	3554_N_B1	3554_N_B2	3554_N_B3	3554_N_B4	3554_N_B5	4178_H_Background	4178_H_B1	4178_H_B2	4178_H_B3	4178_H_B4	4178_H_B5	4178_N_Background	4178_N_B1	4178_N_B2	4178_N_B3	4178_N_B4	4178_N_B5	4283_H_Background
m/z 18.038	47.6829	1244.24	1280.79	1292.25	1302.9	1317.24	1338.05	1066.8	982.659	978.514	974.25	983.839	997.523	870.225	1156.77	1200.93	1216.47	1222.13	1267.02	864.662	1065.8	1083.56	1104.61	1156.92	1172.72	1196.75	1493.36	1509.97	1542.35	1552.39	1569.44	1004.44	1019.48	1052.94	1088.82	1075.6	1046.03	974.27	1033	1096.53	1181.66	1175.66	1063.04	882.242	929.012	988.454	960.065	1085.61	1743.58
m/z 31.021	0.564895	4.56017	3.56709	3.41266	3.3257	3.25252	3.29037	10.2882	6.5181	5.94913	5.89634	6.05212	6.01558	6.43865	5.72066	5.13855	5.09221	4.96006	5.3522	11.7567	9.54129	9.90745	9.87929	10.7649	11.2499	5.69219	4.50574	4.32282	4.30504	4.36743	9.37263	6.25535	6.29299	6.28246	6.2134	6.34972	3.63841	9.75029	9.86306	9.68207	9.79924	9.39721	5.77959	14.7579	14.0854	13.079	13.0302	13.0844	3.63558
m/z 33.037	0.92335	6.32679	212.308	209.047	193.905	192.514	194.044	26.6511	239.363	223.927	209.784	209.775	213.006	9.34774	593.982	575.287	573.587	551.992	551.072	26.7327	399.951	359.429	335.217	344.753	329.884	6.41167	379.497	359.198	356.043	349.665	25.2884	199.425	181.882	176.398	172.328	165.448	2.13148	222.603	214.641	216.344	208.885	198.474	9.31113	251.774	246.081	238.608	229.369	228.909	3.08142
m/z 41.040	0.310601	30.402	103.986	86.3872	98.8809	75.3816	81.3594	343.353	134.802	109.064	101.788	106.002	99.4417	121.168	143.87	84.1998	77.7875	70.7638	73.943	31.2627	134.579	95.3004	81.8826	104.275	99.5373	232.298	161.587	114.348	125.958	122.164	285.516	142.304	103.981	110.862	107.459	99.5365	31.9104	108.869	68.7645	74.7799	81.5103	75.7503	57.8772	127.276	79.3143	71.2423	79.2679	82.1301	12.2984
m/z 42.037	0.271354	3.18118	8.65243	8.2004	8.45078	7.84644	8.07532	10.6294	7.47484	6.96786	6.79897	6.95024	6.97771	3.97688	9.01791	7.37548	7.04803	6.8941	7.02584	1.50409	8.52423	7.13051	6.68452	7.60189	7.47121	7.29016	8.31156	7.14465	7.37265	7.29058	20.4177	7.91118	6.66303	6.98121	6.77604	6.68751	1.18556	5.83702	4.99832	5.2147	5.42664	5.05616	1.9364	6.96278	5.94263	5.66339	5.90664	5.90637	0.591535
m/z 43.054	0.33795	30.001	18.4032	12.615	15.139	15.3431	13.7246	313.983	65.8198	44.8118	44.7103	43.0052	32.1283	131.041	64.325	48.3483	44.1126	34.2203	44.3715	30.8916	54.6543	49.8255	36.8415	36.0828	42.4823	242.062	113.626	99.6115	95.1374	95.1665	249.418	143.666	122.901	146.023	116.122	120.782	28.2612	50.3169	26.4667	34.024	31.5058	41.5451	60.7552	33.8868	29.5609	31.3508	27.8814	27.5635	11.8904
m/z 44.056	0.0627337	1.09012	0.703599	0.57792	0.645421	0.615082	0.624853	10.6746	1.91541	1.45704	1.49779	1.42885	1.24329	4.3163	2.33975	1.83398	1.67938	1.36985	1.6415	1.25387	2.01382	1.87184	1.52805	1.55845	1.64761	7.96082	3.42279	2.9312	2.81626	2.73669	20.7449	4.25387	3.57869	4.01534	3.33923	3.4611	1.15398	1.76918	1.12939	1.3457	1.33502	1.5883	1.94947	1.22519	1.12605	1.19437	1.13238	1.13881	0.560177
m/z 45.033	0.696251	7.08638	9.00456	8.70654	9.06357	9.09996	8.4012	68.5008	40.7684	25.0831	20.2929	20.67	14.1343	28.1673	27.3891	27.1451	24.675	21.0428	23.4841	26.7797	15.4283	16.7067	14.2201	13.7682	14.0197	33.4918	18.4535	15.2236	16.0167	15.1801	98.8585	46.8199	54.9877	63.6779	61.5464	64.4119	82.8292	89.4065	103.791	107.242	111.795	118.129	297.357	126.101	101.509	99.4759	92.312	85.181	7.06752
m/z 46.032	0.169131	0.303125	0.589545	0.544135	0.564407	0.525351	0.577723	1.64458	1.23595	0.943884	0.825927	0.876875	0.715913	0.863182	1.23325	1.22928	1.13426	1.05122	1.10467	0.969939	1.04531	1.00189	0.977539	0.935038	0.946962	0.925389	1.01663	0.990561	0.978197	0.983255	2.45191	1.56305	1.72029	1.92572	1.88124	1.96931	1.82693	2.22463	2.43716	2.53687	2.66886	2.85031	6.82478	2.7446	2.44015	2.3653	2.23899	2.14533	0.334423
m/z 51.045	0.0902041	0.054833	13.5775	13.7503	12.1525	12.4847	12.7785	0.225236	14.0838	13.3429	12.225	12.5107	12.8878	0.113382	62.7728	55.7905	54.388	51.4366	48.6076	0.285247	30.0861	26.3576	24.8341	25.5968	24.2522	0.083131	27.0502	25.3349	24.8433	24.4459	0.234705	14.7097	13.3249	13.1105	12.5413	12.0063	0.011409	12.1758	11.9054	12.3485	11.695	11.0955	0.159152	13.4602	13.1754	13.0894	12.4884	12.4137	0.047296
m/z 52.048	0.0652969	0.036781	0.195289	0.2091	0.172674	0.170777	0.166766	0.060807	0.196239	0.204322	0.181825	0.168182	0.184209	0.213173	0.852623	0.743388	0.760299	0.711527	0.682577	0.415622	0.48366	0.399871	0.411536	0.41729	0.393681	0.125207	0.374525	0.359736	0.352735	0.34815	0.067821	0.21229	0.198013	0.19118	0.188773	0.184952	0.022769	0.161175	0.167267	0.174226	0.16771	0.168064	0.032658	0.176075	0.18356	0.181751	0.15802	0.197209	0.047389
m/z 53.002	0.0518435	0.093637	0.101185	0.092729	0.08485	0.074622	0.080295	0.56464	0.17848	0.165954	0.161184	0.159065	0.177878	0.205137	0.196052	0.146109	0.139323	0.130458	0.141604	0.103004	0.357448	0.315854	0.366899	0.348966	0.371679	0.363765	0.145543	0.117006	0.124347	0.119158	1.08964	0.214671	0.18189	0.19075	0.185122	0.187617	0.120138	0.137085	0.105754	0.117195	0.118291	0.128592	0.209096	0.261112	0.221932	0.214406	0.216656	0.241759	0.061681
m/z 53.040	0.0656843	0.055808	0.411887	0.37612	0.407495	0.35113	0.364709	0.110321	0.60235	0.587229	0.566117	0.602506	0.570638	0.115979	0.873695	0.565844	0.519504	0.536319	0.534072	0.178762	0.879459	0.644802	0.559126	0.702144	0.660562	0.096352	0.674644	0.469174	0.523532	0.514313	0.107555	0.631111	0.468707	0.513743	0.505489	0.479452	0.062329	0.403934	0.29884	0.319302	0.337017	0.29715	0.093697	0.593878	0.382018	0.362877	0.423465	0.442814	0.054164
m/z 55.931	0.14883	0.209273	0.545246	0.581582	0.47242	0.509843	0.517044	0.238805	0.399214	0.420083	0.365989	0.397616	0.394757	0.497585	0.815481	0.82482	0.860476	0.836704	0.830903	0.51451	0.84591	0.858264	0.76909	0.860202	0.843058	0.367442	0.644228	0.686421	0.688238	0.696135	0.308476	0.59592	0.60369	0.622805	0.604496	0.570139	0.321899	0.402715	0.402418	0.420084	0.440249	0.409508	0.252734	0.338473	0.338006	0.368157	0.326894	0.331317	0.260719
m/z 56.044	0.0665451	0.086542	1.23939	1.24739	1.10642	1.09167	1.19073	0.262089	1.0185	1.02696	0.938465	0.972537	0.926032	0.170985	1.51563	1.47195	1.45773	1.39863	1.41714	0.27272	1.41029	1.33007	1.32146	1.3983	1.37845	0.123153	1.23262	1.22647	1.27556	1.26751	0.277216	1.16227	1.1383	1.1512	1.08448	1.07089	0.057493	0.935117	0.882248	0.938195	0.933741	0.878997	0.144237	0.878257	0.885414	0.882289	0.844258	0.831402	0.086923
m/z 57.039	0.144496	0.27077	4.13714	4.51029	4.85571	5.10911	4.12668	0.921833	8.62407	9.08326	8.17153	9.72124	7.40442	0.348827	5.85459	6.4896	7.34447	5.1649	6.44863	0.702923	4.80865	5.54707	5.11833	6.20267	6.44514	0.360411	9.69755	17.3626	11.7713	16.607	1.02761	6.50882	7.66057	10.1595	9.09383	9.80123	0.186943	2.99476	3.73338	4.70058	4.39044	5.14693	0.581533	3.03952	3.6508	3.69041	3.77364	3.43685	0.268894
m/z 57.069	0.291433	3.61107	4.09105	3.48819	3.64493	3.39361	3.26083	4.76074	3.61297	3.27239	3.06336	3.43103	2.75468	5.99739	4.73048	4.90225	4.63876	4.09744	4.58136	6.11153	4.23167	4.64158	4.16425	4.27672	4.32601	4.73288	7.37402	6.82607	6.10558	6.85932	6.07065	4.82443	4.877	5.6013	5.27396	5.4126	2.73241	3.87874	3.15155	3.19968	3.25987	3.66812	2.76738	3.87475	4.10289	3.74325	3.64726	3.78128	3.30595
m/z 58.040	0.0464336	0.0734	0.388649	0.324108	0.359228	0.397008	0.337401	0.158641	0.960802	1.06047	1.06124	1.11957	1.11742	0.135964	0.832318	0.778202	0.838438	0.779524	0.855443	0.312962	2.57291	2.85088	3.15277	3.27523	3.31921	0.178847	0.73519	0.908673	0.738217	0.927543	0.177474	1.10371	1.15238	1.25862	1.19221	1.31785	0.079125	0.697149	0.692824	0.693858	0.708736	0.761702	0.125442	2.02397	1.91059	1.85974	1.77519	1.91921	0.093631
m/z 58.073	0.0626915	0.210775	0.221511	0.208735	0.198705	0.203959	0.204956	0.29746	0.22071	0.209828	0.211133	0.226868	0.218752	0.295597	0.285995	0.313443	0.3065	0.305718	0.313375	0.356062	0.374451	0.397342	0.39922	0.442278	0.448418	0.261013	0.400441	0.366051	0.349333	0.372548	0.374655	0.285742	0.289509	0.336417	0.336382	0.338466	0.162818	0.275822	0.24032	0.2594	0.288089	0.334788	0.1865	0.291942	0.314226	0.322645	0.317329	0.379009	0.181778
m/z 59.058	0.389542	18.2574	386.759	404.127	420.122	438.171	459.507	23.2332	336.141	354.63	372.497	382.864	401.219	29.6458	385.898	369.539	368.09	359.159	361.536	53.4073	354.635	336.931	325.813	325.837	317.736	54.7528	373.872	368.348	370.752	371.772	26.6259	286.054	297.154	304.75	301.105	300.546	7.64443	282.887	298.497	313.797	325.694	337.977	5.79659	272.218	298.952	313.357	328.843	334.691	26.6148
m/z 60.053	0.0915539	0.658672	25.0752	24.1507	23.6668	23.4267	23.58	0.874881	31.9176	31.3348	31.4451	31.9996	34.0568	1.03918	58.4455	54.689	56.8775	58.674	60.115	1.95746	115.012	111.362	115.027	127.789	129.106	1.88523	35.0277	34.9725	34.6188	35.5049	1.04616	37.6506	35.5487	35.6285	36.3449	36.8962	0.56827	65.0214	67.8862	68.4932	70.0531	65.6688	0.523419	96.1314	94.214	91.0161	89.2379	90.0679	0.999232
m/z 61.029	0.458541	2.65754	9.0535	9.23374	11.6599	12.9042	7.71853	7.63976	26.815	28.2511	25.4841	29.0287	22.1832	4.04665	8.40796	10.383	11.0775	6.47788	9.19798	7.26053	4.73135	6.52573	6.01072	7.20871	7.48758	3.68572	29.7313	60.8762	39.5566	62.9702	7.14379	25.9591	34.0355	46.8723	39.8612	45.5967	2.26303	5.83924	10.2151	13.4769	11.8449	16.8194	8.95404	5.95989	10.0952	8.88504	9.32985	7.96858	3.0614
m/z 61.051	0.333289	0.505472	1.88741	1.80863	2.10944	2.15352	1.78158	5.16638	3.16319	3.44981	3.28435	3.48546	3.09709	1.07253	3.99491	3.74305	3.891	3.82936	4.02	0.5051	6.66535	6.68846	6.82092	7.6302	7.94003	2.43638	3.77678	5.63453	3.63193	6.06679	9.34923	3.85451	4.34455	4.81379	4.53827	5.01745	0.358288	3.35348	3.66068	3.89219	3.99412	4.25094	0.629554	4.26223	4.40799	4.28741	4.33439	4.31601	0.234016
m/z 62.026	0.114108	0.092944	0.709886	0.65162	0.73482	0.768509	0.656187	0.343944	1.04581	1.06814	1.01645	1.08728	0.963114	0.163446	1.16844	1.16057	1.19243	1.137	1.17633	0.266564	1.13794	1.20274	1.12985	1.20951	1.18611	0.121449	1.11259	1.89932	1.33361	1.86584	0.32101	1.02123	1.18327	1.50036	1.26703	1.44961	0.080251	0.692376	0.754664	0.805536	0.745753	0.846097	0.302617	0.683812	0.762697	0.706262	0.720289	0.661576	0.096009
m/z 62.058	0.0437646	0.019703	0.070788	0.091489	0.075378	0.104735	0.06904	0.167474	0.094557	0.086011	0.08606	0.103731	0.10718	0.040137	0.157793	0.144749	0.158435	0.15587	0.167796	0.030799	0.294684	0.284735	0.32357	0.340625	0.327933	0.090081	0.109718	0.111907	0.113239	0.154964	0.303795	0.126861	0.130588	0.124327	0.120963	0.131681	0.020946	0.130251	0.131094	0.140541	0.14475	0.14487	0.040496	0.149002	0.17001	0.16161	0.160521	0.169246	0.008619
m/z 63.027	0.168082	0.128755	3.66429	3.62889	3.37751	3.30348	3.27541	0.657288	5.99727	4.88763	4.44038	4.65613	4.15101	0.319773	22.7983	21.2999	20.8312	19.8465	19.8865	0.426992	29.7652	31.2211	29.136	30.555	30.6331	0.392708	9.96452	8.98441	9.10705	9.21268	1.20283	5.80562	5.75473	6.24601	6.02425	5.9727	0.480115	12.4456	11.5719	11.5244	11.9252	11.6077	3.14185	8.79002	7.76361	7.57134	7.62054	7.35512	0.136537
m/z 67.054	0.0517595	0.082783	2.27854	1.90264	2.21794	1.748	1.87394	0.137617	3.75901	3.35689	3.29604	3.43334	3.41258	0.140235	3.86599	2.16362	1.97982	1.81154	1.90378	0.205598	4.62295	3.27984	2.94216	3.74764	3.5452	0.146732	3.43279	2.25629	2.50307	2.51022	0.185273	3.66576	2.62209	2.73912	2.86748	2.63856	0.088139	2.14152	1.53386	1.607	1.72105	1.57751	0.164007	3.53837	2.10303	1.91975	2.2198	2.42741	0.111575
m/z 68.061	0.0269789	0.021314	1.23342	1.02304	1.19479	1.00149	1.04242	0.048601	2.13131	1.97097	1.95989	2.05938	2.07444	0.044599	2.23876	1.15732	1.15211	1.05553	1.07465	0.079005	3.04557	2.13068	1.9264	2.46944	2.31603	0.034667	1.91918	1.24611	1.37167	1.36742	0.04797	2.12861	1.56496	1.61361	1.72078	1.57296	0.015177	0.947356	0.647134	0.650782	0.733203	0.688583	0.03145	2.13626	1.29801	1.19121	1.34617	1.415	0.02406
m/z 69.078	0.168554	0.775486	345.478	326.701	355.846	288.731	320.302	1.15833	309.709	298.979	274.621	300.992	291.614	1.30921	387.546	294.651	289.265	269.332	264.751	1.85556	389.237	307.788	272.47	341.138	319.112	1.32336	360.294	321.776	334.963	343.363	1.44657	283.96	226.938	232.027	245.902	217.874	0.49952	247.73	167.164	182.592	207.958	177.41	0.997707	299.017	191.22	165.222	199.164	204.354	0.91946
m/z 70.073	0.0573554	0.073507	18.5625	15.8709	17.8446	13.2633	15.0421	0.105141	16.5327	14.2851	12.7194	14.1601	13.5906	0.130926	31.2021	16.3915	15.4568	14.2882	14.1344	0.229827	26.7982	16.9387	14.4663	20.2178	18.5741	0.124864	26.8556	18.048	20.7653	20.3668	0.153946	17.6993	12.0953	12.455	13.3869	11.6916	0.060931	11.4592	7.62746	8.38193	9.59774	8.1903	0.105918	13.9647	8.32924	7.37707	8.81955	9.24756	0.073381
m/z 71.049	0.121983	0.119582	1.35301	0.853218	0.913993	0.986515	0.635334	0.352184	1.55159	1.84454	1.56461	1.67275	1.16978	0.213527	1.18526	1.1669	1.24766	0.832389	1.11518	0.346831	0.839204	0.996483	0.855085	1.10899	1.03211	0.190357	3.1608	3.33844	2.70524	3.40316	0.388494	1.62245	2.33113	2.92848	2.30721	2.22206	0.120376	0.758599	1.05502	1.05213	0.854731	1.15364	0.342728	1.02348	0.994166	0.869521	0.955844	0.798038	0.164793
m/z 71.082	0.102781	0.932879	1.20356	1.18616	1.22388	1.07924	1.08683	0.492851	0.983855	0.881298	0.778838	0.897635	0.782843	1.6078	1.98657	1.82533	1.7228	1.60878	1.64253	1.22122	1.74462	1.76944	1.5773	1.6119	1.61772	1.22578	2.29761	2.01524	2.01703	2.00741	0.840624	1.50843	1.39123	1.41585	1.40984	1.35263	0.654415	1.3678	1.01174	1.02693	1.05246	1.08763	0.400571	1.02116	1.08131	1.05766	1.0318	0.992779	0.904375
m/z 72.049	0.0421383	0.028877	0.119297	0.092746	0.096098	0.091662	0.076091	0.082581	0.146908	0.158229	0.137176	0.155643	0.135538	0.065926	0.142942	0.131144	0.140118	0.114658	0.132962	0.122376	0.142155	0.145978	0.136987	0.161368	0.168882	0.06294	0.228092	0.224186	0.18266	0.229515	0.097347	0.152421	0.178209	0.211401	0.173998	0.172941	0.0498	0.119387	0.116341	0.115043	0.117858	0.126744	0.089651	0.120254	0.110542	0.112744	0.116895	0.11826	0.04667
m/z 72.086	0.0261284	0.065279	0.076369	0.082481	0.093721	0.076011	0.079719	0.047163	0.06546	0.052617	0.069925	0.05899	0.061361	0.086975	0.135694	0.136039	0.116876	0.12579	0.120658	0.099688	0.138874	0.155565	0.145087	0.174835	0.155753	0.088821	0.144361	0.119935	0.140358	0.137522	0.070261	0.097787	0.108343	0.106465	0.106819	0.111026	0.053837	0.085457	0.084229	0.080036	0.096785	0.100003	0.046616	0.063072	0.09133	0.087686	0.095931	0.10146	0.067034
m/z 73.054	0.167452	0.581884	3.40868	3.22816	2.99547	2.92608	3.13137	1.7624	3.46977	3.26624	3.02811	3.10839	3.01131	1.47875	4.64503	4.26442	4.3689	4.23395	4.27764	3.56004	5.34399	4.995	4.90882	5.30915	5.23153	1.68431	5.08946	4.59729	4.5657	4.69609	3.10196	4.32507	4.25069	4.40727	4.19593	4.15765	0.565455	3.37326	3.23923	3.34683	3.32836	3.21905	1.40883	3.9515	3.72796	3.65249	3.54447	3.60065	0.925561
m/z 74.061	0.0694765	0.194289	0.299828	0.280321	0.279217	0.289909	0.27906	0.639072	0.848985	0.891775	0.84079	0.890197	0.792159	0.270997	0.48978	0.475557	0.444143	0.442684	0.450898	0.437589	0.622593	0.621974	0.619951	0.648635	0.681811	0.305977	0.53709	0.538171	0.498096	0.515011	0.547707	0.568058	0.620546	0.765288	0.692307	0.759162	0.400442	0.670692	0.606231	0.59712	0.590355	0.60767	0.63315	0.626971	0.610828	0.635551	0.60736	0.604122	0.276027
m/z 75.044	0.118393	0.748754	3.04218	3.51163	4.66388	5.07625	3.27012	1.45675	12.0552	12.9539	11.8503	14.0059	9.88692	0.656091	11.5642	8.92449	10.0223	8.11944	10.1518	1.11512	7.82913	6.93689	6.52289	8.35552	8.06807	0.705049	10.8168	21.0553	13.3861	20.2716	1.3139	7.72202	9.90175	13.7583	12.0894	13.2206	0.398832	4.42392	5.55972	7.40854	7.71895	9.55507	1.00591	4.75781	5.00476	4.62146	4.72773	4.05112	0.484519
m/z 76.047	0.0335074	0.04866	0.139391	0.165818	0.202975	0.199923	0.155783	0.088247	0.412827	0.445424	0.402899	0.496246	0.363212	0.066614	0.465304	0.384699	0.407173	0.364539	0.428276	0.087727	0.368796	0.366601	0.374223	0.426653	0.431706	0.047666	0.408913	0.751457	0.481706	0.735437	0.077845	0.307721	0.384835	0.513171	0.43436	0.501621	0.026935	0.195752	0.222989	0.289952	0.304405	0.363571	0.04907	0.203095	0.219398	0.218668	0.208777	0.196854	0.038037
m/z 77.061	0.073083	0.159272	22.2879	21.6845	20.8537	20.8214	21.2328	0.389807	27.9507	27.5971	27.0571	27.6391	29.5493	0.151498	49.6604	47.9549	50.4953	52.068	53.7373	0.462136	100.711	98.248	102.996	115.559	117.77	0.217756	30.8768	31.5022	31.2888	32.1574	0.313321	34.915	33.3452	33.139	33.9447	34.3582	0.041336	51.5348	54.4371	54.7853	55.5402	51.9691	0.166194	76.4633	72.8339	69.76	67.5912	67.8935	0.14781
m/z 79.042	0.0929647	0.480272	1.56806	1.42974	1.79412	1.85544	1.33653	1.53522	3.95836	3.88151	3.49533	3.89648	3.12449	1.16073	2.6859	2.64348	2.68084	1.92503	2.45637	1.41773	2.14474	2.2312	2.03632	2.29422	2.43538	0.928375	5.59886	8.63513	5.79096	8.87456	2.14443	6.55997	6.74591	7.94559	6.6306	7.32754	0.496974	1.96495	2.04257	2.68593	2.3294	2.88212	1.03692	1.62661	2.15785	2.02562	2.04781	1.80254	0.464027
m/z 80.043	0.0395869	0.047962	0.330808	0.276953	0.284035	0.27312	0.247405	0.119755	0.466298	0.382697	0.348234	0.356416	0.303687	0.135135	0.284554	0.27049	0.260447	0.226941	0.279347	0.246743	0.328259	0.302005	0.293266	0.294111	0.295047	0.090296	0.443815	0.463866	0.390252	0.45354	0.156878	0.529109	0.462268	0.553516	0.487988	0.4871	0.042076	0.381046	0.271142	0.258878	0.237873	0.253506	0.087676	0.38252	0.31697	0.311084	0.277339	0.281701	0.052254
m/z 81.068	0.0953435	0.672503	3.12308	2.85752	2.76573	2.74563	2.62327	0.829246	3.33178	2.86394	2.62011	2.63763	2.38767	1.98843	8.60644	8.20068	7.65008	7.289	7.05399	4.48874	3.01753	2.71878	2.64615	2.83956	2.74134	1.12498	2.56094	2.47399	2.43645	2.65519	1.38139	3.13286	2.78198	2.84232	2.4242	2.4047	0.621747	15.5517	22.5468	22.4883	18.351	15.7216	0.677252	2.07334	1.64131	1.4802	1.50941	1.39851	0.715387
m/z 82.073	0.0347378	0.045128	0.178669	0.192161	0.170786	0.176386	0.170593	0.081116	0.202934	0.181356	0.14718	0.168559	0.161102	0.156445	0.548738	0.558798	0.507904	0.467726	0.487526	0.351755	0.225642	0.209996	0.215432	0.224721	0.211574	0.097693	0.157708	0.159178	0.150242	0.180374	0.121467	0.199193	0.172805	0.192096	0.152609	0.156192	0.050984	0.891254	1.33921	1.31042	1.07135	0.988452	0.065212	0.22562	0.200929	0.18721	0.1622	0.167684	0.063766
m/z 83.084	0.110721	0.596157	0.663315	0.55747	0.572595	0.526144	0.472129	1.12211	1.49849	0.894256	0.624128	0.740546	0.453266	1.13918	1.28727	1.03694	0.839676	0.743642	0.890464	1.56504	0.740722	0.67738	0.628428	0.568304	0.584688	0.941181	0.564115	0.573922	0.568346	0.565595	1.28277	0.482778	0.525309	0.597446	0.480126	0.473727	0.456877	0.3245	0.27778	0.306719	0.295317	0.303977	1.09244	0.293392	0.316558	0.331746	0.32614	0.30185	0.593375
m/z 85.027	0.0485852	0.042764	0.095281	0.068871	0.078752	0.070235	0.069588	0.06555	0.07945	0.073915	0.069324	0.077825	0.07994	0.059268	0.093105	0.083566	0.084746	0.077611	0.078646	0.079682	0.105217	0.093643	0.095258	0.103395	0.092965	0.065765	0.077346	0.069625	0.068161	0.073421	0.076687	0.085543	0.078719	0.074815	0.066851	0.073092	0.050802	0.08745	0.083009	0.073071	0.083464	0.077244	0.112179	0.102199	0.097361	0.097679	0.091808	0.081401	0.070862
m/z 85.064	0.0777778	0.066551	0.151031	0.147468	0.170393	0.177383	0.140849	0.155917	0.254812	0.244329	0.229629	0.25026	0.229756	0.142906	0.262741	0.248462	0.24908	0.197205	0.277284	0.256597	0.257074	0.263883	0.256714	0.307296	0.340628	0.125661	0.305655	0.387966	0.325946	0.435902	0.226433	0.24758	0.246753	0.315689	0.313164	0.323956	0.070305	0.211967	0.192022	0.20636	0.217004	0.234037	0.169907	0.182857	0.16298	0.156565	0.177795	0.16596	0.095952
m/z 85.101	0.0501789	0.236195	0.473638	0.453833	0.49314	0.454502	0.445847	0.163386	0.357645	0.340041	0.321552	0.349062	0.270244	0.535784	1.21614	1.31275	1.27203	1.2615	1.19922	0.468779	0.704044	0.752106	0.718116	0.688357	0.658473	0.373539	0.868759	0.818893	0.850039	0.809145	0.359635	0.575324	0.572665	0.595233	0.606195	0.595842	0.114641	0.580707	0.442808	0.442966	0.439211	0.472558	0.135484	0.4053	0.511507	0.49207	0.453673	0.430274	0.200037
m/z 86.070	0.0389705	0.041761	0.130159	0.11819	0.13419	0.114337	0.119118	0.055253	0.108256	0.104257	0.100138	0.094043	0.085929	0.152243	0.269383	0.296743	0.279247	0.273236	0.287988	0.12092	0.232308	0.240272	0.244804	0.280913	0.306725	0.078902	0.201003	0.188937	0.202275	0.232342	0.095406	0.167175	0.171726	0.191854	0.218598	0.224634	0.040959	0.123879	0.113873	0.107336	0.106963	0.110877	0.069191	0.109849	0.112157	0.106235	0.119243	0.128819	0.055325
m/z 87.044	0.0900255	0.177508	0.233679	0.200664	0.186283	0.189215	0.174843	0.327156	0.301961	0.312959	0.30017	0.309437	0.255164	0.281904	0.613912	0.531202	0.479903	0.455474	0.434785	0.440566	0.601374	0.601619	0.542107	0.594506	0.522646	0.308801	0.623072	0.496104	0.493365	0.464583	0.400205	0.452817	0.559797	0.552184	0.48332	0.480346	0.207684	0.386301	0.340128	0.33216	0.304195	0.334902	0.448184	0.337242	0.321459	0.318442	0.308745	0.288256	0.240332
m/z 87.080	0.0604423	0.056791	0.422627	0.402221	0.384159	0.39023	0.418669	0.167871	0.482509	0.50533	0.495171	0.552764	0.576352	0.127198	1.08379	0.956629	0.982363	0.979419	1.03827	0.193365	1.44982	1.35731	1.35247	1.5699	1.55751	0.136268	0.59152	0.542878	0.54653	0.574226	0.302775	0.733543	0.677089	0.719694	0.730526	0.716628	0.050047	0.786226	0.743041	0.70119	0.759551	0.686277	0.158016	1.02005	0.888175	0.800034	0.806624	0.855084	0.079569
m/z 88.076	0.0463174	0.318697	0.371104	0.415321	0.451575	0.487889	0.542896	0.746904	0.638372	0.673576	0.717787	0.740876	0.766248	0.163989	0.521581	0.527808	0.544699	0.585961	0.605959	0.253991	0.759903	0.891695	0.938	1.05357	1.13694	0.293831	0.541834	0.615489	0.666216	0.725616	0.786806	0.926974	1.05028	1.09017	1.1624	1.1543	0.399344	0.459751	0.580683	0.677633	0.913068	0.947655	0.628614	0.515771	0.660253	0.884952	0.930423	1.22251	0.413001
m/z 89.059	0.100395	0.168586	2.66488	1.83198	1.91091	2.05621	1.40727	0.290243	4.50697	4.77617	4.24721	4.70032	3.75087	0.289289	16.6453	14.5737	14.5864	13.5311	13.9768	0.430327	15.9492	15.9547	15.0627	16.8843	15.8615	0.471966	16.9652	15.8023	14.7187	15.6487	0.576461	3.28429	4.57092	5.54818	4.45359	4.34634	0.184756	4.89858	5.60767	5.57656	5.87204	6.31036	0.436299	2.71256	2.72796	2.5606	2.80505	2.62235	0.24672
m/z 95.060	0.394007	0.714651	0.873588	0.91666	1.16473	1.29415	1.27339	1.2924	2.04064	1.62769	1.59293	2.15019	1.40017	1.57741	3.68689	4.34197	4.89424	3.88998	5.49816	1.99192	7.59606	7.33736	6.29791	4.93258	6.28463	1.22732	6.5555	6.86515	7.02848	7.47637	1.46957	10.3856	8.69078	9.58341	8.93922	8.98637	0.446919	8.72372	5.68746	7.38823	6.79605	6.17399	0.601132	4.76316	4.92228	5.45182	4.67674	6.18681	0.717714
m/z 97.086	0.0723297	0.231976	0.248107	0.235301	0.233103	0.244464	0.218981	0.295288	0.31448	0.286324	0.264956	0.291446	0.263259	0.454689	0.36108	0.40105	0.39631	0.391677	0.374329	0.529815	0.362971	0.346285	0.372814	0.409228	0.429714	0.427208	0.383512	0.444042	0.424177	0.450585	0.427436	0.385295	0.398087	0.449622	0.403642	0.432829	0.268553	0.270992	0.257607	0.269854	0.278864	0.298501	0.463668	0.274799	0.296891	0.29391	0.291385	0.297288	0.267479
m/z 99.081	0.0984727	2.36545	0.782953	0.599598	0.652736	0.649904	0.622877	2.68428	1.17874	0.972633	1.06089	0.947192	0.877692	7.80976	1.85116	1.5479	1.36437	1.45028	1.46938	20.9562	2.77685	2.35567	2.20649	1.99476	1.90183	4.13997	1.13812	1.12962	1.12878	1.22181	4.35783	1.84909	1.50846	1.63727	1.48347	1.58515	1.63698	0.793777	0.624379	0.582586	0.578135	0.649751	1.93826	1.20183	0.922886	0.890143	0.875962	0.819938	2.5214
m/z 100.078	0.0486989	0.204358	0.137991	0.115778	0.12894	0.125328	0.124758	0.2368	0.16072	0.138519	0.150679	0.149942	0.150021	0.61345	0.313042	0.271601	0.25693	0.275197	0.284249	1.4668	0.369671	0.367626	0.34281	0.345231	0.336662	0.353352	0.203722	0.220852	0.215945	0.266664	0.360849	0.411913	0.415743	0.444982	0.242239	0.274689	0.175213	0.195455	0.165252	0.17517	0.172078	0.186637	0.235024	0.544149	0.469261	0.452205	0.436612	0.450322	0.222958
m/z 101.061	0.0871127	0.270979	0.20744	0.18356	0.173219	0.176481	0.177569	0.51886	0.220885	0.193394	0.20125	0.190206	0.187604	0.427931	0.433348	0.422359	0.409318	0.40318	0.426922	0.614225	0.3385	0.345078	0.313449	0.327118	0.318891	0.373745	0.265246	0.233832	0.24387	0.259067	0.567275	0.266902	0.256539	0.259418	0.257279	0.239665	0.266108	0.259064	0.242631	0.245712	0.231067	0.245301	0.702182	0.287809	0.273841	0.26637	0.270234	0.275606	0.374077
m/z 102.060	0.0335585	0.050168	0.074281	0.075545	0.068697	0.066548	0.070425	0.101209	0.099594	0.105883	0.103766	0.105485	0.109569	0.104249	0.138613	0.137929	0.146769	0.137857	0.145883	0.138701	0.160666	0.176815	0.172939	0.188224	0.201095	0.079267	0.108704	0.100413	0.09653	0.10861	0.134602	0.113786	0.118486	0.108735	0.105789	0.106058	0.094269	0.122113	0.114171	0.112212	0.114958	0.123457	0.14649	0.118913	0.12206	0.132043	0.111843	0.13262	0.082877
m/z 103.065	0.0666261	0.11729	0.138578	0.140697	0.156999	0.17702	0.138763	0.154572	0.307806	0.293244	0.288879	0.351267	0.266564	0.230102	0.259869	0.25362	0.262493	0.218374	0.25948	0.382521	0.277009	0.297008	0.274724	0.310295	0.334653	0.212079	0.289273	0.417059	0.319174	0.465181	0.222055	0.268585	0.292677	0.40368	0.388714	0.423016	0.093855	0.195581	0.204442	0.220972	0.225976	0.262577	0.199205	0.176221	0.210739	0.189579	0.228911	0.217532	0.1447
m/z 105.040	0.0370351	0.048579	0.052912	0.054111	0.050243	0.051264	0.054418	0.067913	0.049332	0.052871	0.057616	0.062939	0.058978	0.080948	0.091766	0.095099	0.089468	0.10147	0.106356	0.10768	0.116962	0.118724	0.111759	0.118347	0.106759	0.075434	0.089001	0.088288	0.091722	0.095183	0.072075	0.065481	0.079152	0.089485	0.074094	0.070893	0.061891	0.066348	0.062426	0.054599	0.061891	0.065782	0.092597	0.055712	0.053294	0.054373	0.050184	0.053308	0.056199
m/z 105.091	0.0463327	0.052874	0.091066	0.08137	0.092378	0.089233	0.095383	0.103978	0.162304	0.120066	0.117667	0.117118	0.106283	0.124447	0.234389	0.219416	0.190234	0.165351	0.194259	0.174123	0.233609	0.250013	0.215585	0.226416	0.224427	0.086999	0.135798	0.144417	0.130588	0.128887	0.139694	0.143576	0.141718	0.145189	0.150279	0.154502	0.039073	0.144611	0.124916	0.135436	0.121992	0.12711	0.06405	0.135325	0.130673	0.11586	0.112931	0.123346	0.052027
m/z 107.072	0.0765196	0.296774	0.32506	0.305565	0.344006	0.424831	0.277246	0.548471	0.834149	0.897619	0.831174	0.96129	0.714299	0.68139	0.734453	0.754261	0.783644	0.624158	0.707658	0.917132	0.575171	0.667683	0.643102	0.685855	0.69539	0.533947	0.913805	1.40942	1.07245	1.40534	0.679051	0.651263	0.791048	1.07608	0.895875	0.994814	0.246688	0.366077	0.475881	0.546979	0.527459	0.684699	0.501462	0.56668	0.678782	0.633561	0.686373	0.628922	0.321085
m/z 109.097	0.0645089	0.192603	0.235609	0.204699	0.229094	0.233163	0.236939	0.403074	0.459547	0.397854	0.3594	0.394753	0.3159	0.275782	0.389426	0.401778	0.429563	0.352938	0.475074	0.391319	0.570179	0.636838	0.534073	0.629108	0.76111	0.315816	0.566082	0.568279	0.555575	0.624795	0.35645	0.458244	0.423795	0.470466	0.459172	0.482412	0.169816	0.23486	0.216718	0.222855	0.229889	0.254482	0.33597	0.23116	0.234032	0.253544	0.250774	0.234286	0.228233
m/z 111.048	0.0643488	0.12128	0.15153	0.126422	0.115035	0.128127	0.110977	0.69836	0.222386	0.200658	0.183705	0.181654	0.172132	0.26599	0.263794	0.239239	0.193816	0.182123	0.184434	0.710747	0.28236	0.224633	0.225005	0.216616	0.203818	0.214269	0.178252	0.179929	0.167354	0.189872	0.734579	0.182513	0.190371	0.171454	0.177724	0.166739	0.06011	0.145646	0.1224	0.119371	0.110842	0.125744	0.542456	0.119794	0.112381	0.10416	0.113709	0.101589	0.165853
m/z 111.116	0.0643222	0.19101	0.154347	0.152709	0.143434	0.152611	0.147377	0.188116	0.126548	0.130811	0.123122	0.141261	0.123322	0.396181	0.284946	0.291246	0.283723	0.283627	0.287271	0.378373	0.298942	0.281573	0.288098	0.288239	0.293321	0.343924	0.279735	0.278245	0.280503	0.281092	0.294398	0.197258	0.220413	0.22856	0.205335	0.217829	0.15099	0.176636	0.157259	0.157403	0.175543	0.177311	0.216022	0.140812	0.154218	0.157645	0.163346	0.147754	0.217873
m/z 113.039	0.0819205	0.081527	0.129247	0.114217	0.119672	0.119399	0.128743	0.277665	0.148275	0.136304	0.13252	0.134751	0.136916	0.171788	0.291137	0.318609	0.304192	0.312557	0.321835	0.334472	0.364028	0.361552	0.361514	0.331462	0.355367	0.153714	0.187955	0.19637	0.187286	0.181754	0.332868	0.223003	0.196257	0.203473	0.198176	0.197783	0.053982	0.301908	0.255689	0.282491	0.261925	0.261787	0.241439	0.397183	0.405185	0.383651	0.393526	0.387163	0.112312
m/z 113.128	0.0447683	0.091984	0.093392	0.099888	0.101128	0.102437	0.096685	0.056587	0.090738	0.082427	0.073494	0.077732	0.071374	0.094134	0.0928	0.098769	0.090149	0.085273	0.089578	0.098158	0.08873	0.09611	0.079717	0.088087	0.089503	0.101067	0.110978	0.115568	0.103826	0.102402	0.114035	0.109617	0.111193	0.109935	0.113772	0.108221	0.072714	0.134644	0.103576	0.117172	0.103308	0.112644	0.070657	0.09554	0.104383	0.119129	0.100952	0.109264	0.092563
m/z 114.092	0.0332812	0.098009	0.203828	0.198724	0.210219	0.227904	0.214651	0.065373	0.114014	0.11594	0.122952	0.132577	0.133963	0.1628	0.374899	0.403136	0.406343	0.408555	0.467789	0.151857	0.303132	0.306583	0.331549	0.348627	0.365666	0.16522	0.345825	0.33748	0.351474	0.366597	0.115699	0.211348	0.225866	0.229575	0.230335	0.239028	0.083793	0.141152	0.154009	0.1622	0.171196	0.181683	0.123419	0.497185	0.432641	0.48787	0.425933	0.504351	0.115521
m/z 115.079	0.0793988	0.157699	0.316595	0.295262	0.285074	0.282416	0.261658	0.201389	0.253721	0.23214	0.229729	0.239404	0.222021	0.262518	0.537999	0.521892	0.507173	0.503597	0.50057	0.358846	0.446431	0.448238	0.43142	0.446696	0.430796	0.250327	0.356499	0.315415	0.315518	0.316405	0.299428	0.327256	0.310752	0.307875	0.30737	0.294061	0.1554	0.332303	0.29826	0.291567	0.279344	0.287602	0.280511	0.318995	0.28944	0.290958	0.281103	0.282988	0.16971
m/z 117.091	0.0640562	0.195997	0.237128	0.218296	0.236666	0.229043	0.23567	0.23804	0.346279	0.316005	0.318925	0.312651	0.295753	0.423459	0.686666	0.626151	0.606457	0.672143	0.696354	0.857297	1.55493	1.50762	1.59215	1.7585	1.87909	0.40853	0.474526	0.470729	0.484915	0.5068	0.453651	0.589164	0.518327	0.56866	0.555749	0.552544	0.156667	0.467316	0.47326	0.490421	0.513512	0.496008	0.32158	0.765773	0.711801	0.696517	0.700006	0.695457	0.260838
m/z 118.069	0.0204878	0.016301	0.11964	0.121718	0.177491	0.200072	0.190037	0.019533	0.532287	0.322598	0.305784	0.41596	0.307835	0.038739	0.429493	0.541396	0.640134	0.510241	0.982169	0.06998	1.43064	1.27906	1.27546	1.19024	1.59389	0.034158	0.853776	1.20204	1.28481	1.56952	0.03561	1.57854	1.43903	1.6737	1.83968	1.8451	0.008486	0.601704	0.457535	0.616477	0.658108	0.805386	0.0175	0.290183	0.415282	0.533955	0.551728	0.640333	0.021062
m/z 119.075	0.0351618	0.059163	0.101388	0.095723	0.106047	0.103849	0.097578	0.073459	0.149383	0.13924	0.117838	0.130791	0.113604	0.135461	0.252547	0.267515	0.243966	0.223681	0.28463	0.172424	0.35687	0.337641	0.334777	0.321691	0.354349	0.152864	0.294488	0.304841	0.33903	0.357688	0.191029	0.364243	0.336136	0.364632	0.3699	0.371686	0.062991	0.204194	0.180928	0.192026	0.196094	0.203788	0.130205	0.166584	0.180164	0.180482	0.182689	0.189208	0.074606
m/z 121.082	0.0764481	0.122842	0.101343	0.106351	0.120633	0.12023	0.10269	0.169551	0.229618	0.215035	0.218441	0.250546	0.186987	0.319468	0.273395	0.289404	0.277858	0.262324	0.27198	0.407479	0.258606	0.304914	0.297872	0.32913	0.315016	0.242379	0.19916	0.302252	0.228892	0.321207	0.253191	0.212409	0.222001	0.296342	0.269546	0.320046	0.11744	0.143857	0.149956	0.16895	0.168373	0.204498	0.179484	0.094459	0.113144	0.118057	0.127057	0.125564	0.149319
m/z 123.048	0.0550434	0.122756	0.083862	0.082878	0.073753	0.072642	0.073249	0.105197	0.075036	0.064764	0.073427	0.071754	0.067085	0.197255	0.174604	0.171412	0.16544	0.154908	0.161882	0.226895	0.151676	0.16002	0.1521	0.165253	0.168255	0.177879	0.124248	0.116916	0.128971	0.124055	0.147741	0.087007	0.085641	0.08245	0.091175	0.088961	0.10386	0.101141	0.093851	0.0935	0.087307	0.08186	0.12244	0.073275	0.067741	0.073703	0.072907	0.067459	0.142905
m/z 123.952	0.0742596	0.096411	0.123532	0.116308	0.131799	0.116874	0.123643	0.165448	0.142552	0.143444	0.149942	0.141595	0.14466	0.250204	0.230728	0.228094	0.22395	0.226812	0.227214	0.298846	0.243069	0.243219	0.25242	0.254012	0.251143	0.189418	0.166276	0.164626	0.181686	0.171506	0.201554	0.146878	0.151521	0.158874	0.154628	0.142393	0.113732	0.158007	0.162068	0.146999	0.155869	0.168186	0.189802	0.14916	0.159197	0.159357	0.154756	0.154982	0.123933
m/z 125.111	0.0510735	0.099926	0.092135	0.077685	0.085737	0.094921	0.0823	0.138012	0.096257	0.092619	0.084217	0.092891	0.080357	0.222155	0.168121	0.164043	0.13887	0.140075	0.16763	0.233536	0.159522	0.173702	0.167035	0.18702	0.173519	0.190318	0.133688	0.146018	0.1506	0.146859	0.157015	0.120223	0.108245	0.126135	0.114776	0.123346	0.101616	0.102199	0.085746	0.087498	0.093235	0.109356	0.159876	0.097647	0.094692	0.090587	0.088308	0.096758	0.126622
m/z 126.970	0.0982001	0.081906	0.74197	0.727479	0.705005	0.751531	0.733111	0.220804	0.807522	0.846792	0.836906	0.822806	0.842906	0.456825	1.35349	1.3605	1.36928	1.3586	1.36885	0.811011	1.31773	1.38841	1.33964	1.33306	1.33949	0.28526	1.01619	1.00415	1.02475	0.997539	0.363377	0.990826	1.00965	0.985507	0.989223	0.955457	0.072504	0.921668	0.911219	0.892423	0.916486	0.926694	0.393836	0.823453	0.827315	0.84231	0.831369	0.79133	0.208746
m/z 127.119	0.0583093	0.102059	0.187725	0.150813	0.144167	0.147638	0.149173	0.128459	0.189584	0.133475	0.123346	0.130873	0.119946	0.138855	0.161597	0.155813	0.14278	0.1562	0.156501	0.180429	0.151311	0.18255	0.166992	0.174811	0.181063	0.154607	0.282317	0.209095	0.203335	0.221704	0.17045	0.21854	0.187628	0.176711	0.174783	0.182076	0.082836	0.192054	0.149516	0.141419	0.147614	0.153194	0.172128	0.150841	0.157338	0.156568	0.152355	0.146525	0.132629
m/z 128.098	0.0262142	0.025285	0.040876	0.037877	0.035622	0.035154	0.036256	0.024603	0.037517	0.032564	0.032819	0.034795	0.032802	0.045269	0.073039	0.074844	0.068866	0.066401	0.07479	0.063229	0.082575	0.093434	0.097079	0.114508	0.093879	0.036574	0.056338	0.057391	0.047724	0.05642	0.033	0.047779	0.042222	0.042864	0.03865	0.03788	0.018563	0.0379	0.038547	0.035824	0.033676	0.039661	0.028284	0.050685	0.0405	0.047327	0.049699	0.042421	0.024847
m/z 131.072	0.0447134	0.047924	0.082363	0.075517	0.070968	0.070908	0.06917	0.05285	0.07448	0.067601	0.070526	0.070265	0.07455	0.089869	0.147068	0.145301	0.13415	0.129209	0.137518	0.123314	0.168566	0.166336	0.160982	0.176808	0.177569	0.102089	0.119167	0.10268	0.108991	0.101508	0.087285	0.099205	0.090058	0.09513	0.087046	0.093172	0.049336	0.089718	0.089592	0.075598	0.085996	0.080772	0.074611	0.09332	0.080628	0.089231	0.088023	0.090941	0.076244
m/z 133.087	0.0313608	0.04598	0.086524	0.083065	0.085984	0.076565	0.062632	0.044055	0.095525	0.084202	0.076165	0.091193	0.081683	0.126544	0.200751	0.207204	0.168118	0.184185	0.19011	0.16369	0.226038	0.240492	0.221277	0.226337	0.224438	0.110413	0.14674	0.159453	0.138566	0.141504	0.085106	0.128974	0.128296	0.124835	0.122253	0.116705	0.034504	0.120275	0.107919	0.109992	0.10365	0.106057	0.045591	0.090452	0.081286	0.07777	0.091225	0.087487	0.064199
m/z 135.101	0.0514943	0.109534	0.433921	0.393162	0.373071	0.366785	0.367626	0.121055	0.37803	0.327484	0.311252	0.344051	0.299355	0.367441	1.84835	1.79469	1.6876	1.68775	1.7578	0.481261	1.88654	1.71836	1.6553	1.68347	1.59554	0.616318	2.43327	1.97466	1.98708	1.99675	0.646017	1.68423	1.49908	1.52151	1.48656	1.46727	0.108871	0.787639	0.752281	0.762117	0.742215	0.774273	0.308183	0.66888	0.659438	0.635895	0.609316	0.643238	0.224021
m/z 136.106	0.0169586	0.009922	0.047916	0.037746	0.03569	0.036154	0.037647	0.017039	0.036897	0.040276	0.036821	0.036829	0.030473	0.042155	0.163418	0.156444	0.154697	0.150209	0.160781	0.061349	0.163644	0.157263	0.153178	0.155027	0.157604	0.048853	0.174758	0.152603	0.156287	0.16841	0.055791	0.137605	0.12507	0.127958	0.120422	0.121781	0.012823	0.089833	0.096743	0.099317	0.091284	0.087736	0.030566	0.05811	0.054408	0.058464	0.056236	0.048649	0.017357
m/z 137.134	0.0387932	0.098175	1.68303	1.63352	1.57145	1.5015	1.59354	0.109196	1.48766	1.36831	1.20511	1.2562	1.15545	0.33557	5.52633	5.35966	5.06248	4.76926	4.67175	0.513178	1.81236	1.71189	1.63225	1.80402	1.70958	0.184111	1.3435	1.40421	1.39952	1.46081	0.206217	1.66841	1.49354	1.53126	1.23883	1.21867	0.101502	9.19907	13.9274	14.2459	11.6463	9.8308	0.094196	0.521646	0.453827	0.415225	0.432952	0.434585	0.095933
m/z 138.137	0.0150175	0.012064	0.176627	0.18113	0.173313	0.161597	0.171928	0.013646	0.161634	0.144185	0.132602	0.141794	0.130044	0.048159	0.602848	0.588784	0.559049	0.53587	0.509169	0.068533	0.21557	0.208698	0.212422	0.221088	0.205949	0.021307	0.167473	0.155066	0.148793	0.163422	0.027011	0.180395	0.165148	0.163086	0.131752	0.142615	0.012619	0.927489	1.38491	1.4262	1.1616	1.00071	0.013824	0.058137	0.055791	0.045187	0.047916	0.051613	0.014369
m/z 141.112	0.0621313	0.070355	0.126174	0.119375	0.120507	0.113134	0.111998	0.074158	0.113324	0.111515	0.107822	0.107396	0.109472	0.110406	0.19871	0.214452	0.185168	0.194408	0.199745	0.13355	0.210008	0.222415	0.226174	0.234022	0.216648	0.113713	0.168738	0.155379	0.15907	0.166911	0.113328	0.140958	0.146362	0.147883	0.140522	0.142175	0.058916	0.15337	0.133081	0.125002	0.132086	0.135943	0.098209	0.113937	0.117654	0.118561	0.119486	0.117875	0.089199
m/z 141.957	0.0463921	0.013271	0.112262	0.108401	0.11516	0.11165	0.121643	0.037354	0.131358	0.145046	0.148625	0.145021	0.14208	0.033672	0.178143	0.175623	0.169166	0.178095	0.177126	0.073167	0.18795	0.206809	0.200182	0.205522	0.197477	0.023509	0.132791	0.135552	0.133267	0.128992	0.053632	0.144836	0.151617	0.142007	0.149202	0.142326	0.01155	0.142662	0.153881	0.142878	0.149159	0.150094	0.081967	0.150717	0.15571	0.14442	0.145996	0.148928	0.02387
m/z 143.973	0.0291676	0.008007	0.079221	0.069452	0.070596	0.064881	0.073632	0.019367	0.079049	0.082114	0.07832	0.082425	0.08382	0.043988	0.097877	0.108887	0.111065	0.106696	0.106613	0.074607	0.134005	0.129944	0.136315	0.147736	0.133319	0.023762	0.091576	0.087597	0.099671	0.093383	0.022014	0.079598	0.087509	0.087359	0.084305	0.082005	0.00643	0.065866	0.069033	0.064987	0.062231	0.074305	0.026912	0.066942	0.068846	0.061099	0.068036	0.067279	0.012252
m/z 151.114	0.0368102	0.053491	0.198443	0.149479	0.145112	0.143079	0.125575	0.04672	0.184181	0.130583	0.103158	0.110153	0.080275	0.115844	0.222661	0.180336	0.135635	0.129742	0.129581	0.117421	0.115	0.120184	0.136369	0.138027	0.134897	0.077725	0.156866	0.090076	0.078807	0.094056	0.077698	0.076937	0.079372	0.081911	0.075636	0.07881	0.037345	0.060012	0.053989	0.054424	0.051149	0.052257	0.044772	0.107344	0.082252	0.069854	0.071272	0.081501	0.063659
[truncated: 196 more columns]
